# Supplementary material for: The Value of Multimodal Imaging in Early Phenotyping of Cardiomyopathies: A Family Case Report
Source: J Pers Med. 2023 Apr 27;13(5):742. doi: 10.3390/jpm13050742 (PMC10219536; doi:10.3390/jpm13050742)
Supplement: Supplementary file 1 [file jpm-13-00742-s001.zip]

Archive with 2 entries (2 files):
- Video_S1.wmv
- Video_S2.wmv
